# Supplementary material for: Characterization of Retronasal Airflow Patterns during Intraoral Fluid Discrimination Using a Low-Cost, Open-Source Biosensing Platform
Source: Sensors (Basel). 2022 Sep 9;22(18):6817. doi: 10.3390/s22186817 (PMC9505993; doi:10.3390/s22186817)
Supplement: Supplementary file 1 [file sensors-22-06817-s001.zip]

Archive with 1 entries (1 files):
- sensors-1873729-SI.pdf
